# Supplementary material for: The Prospective COVID-19 Post-Immunization Serological Cohort in Munich (KoCo-Impf): Risk Factors and Determinants of Immune Response in Healthcare Workers
Source: Viruses. 2023 Jul 18;15(7):1574. doi: 10.3390/v15071574 (PMC10383736; doi:10.3390/v15071574)
Supplement: Supplementary file 1 [file viruses-15-01574-s001.zip]

Archive with 1 entries (1 files):
- viruses-2478429-supplementary.pdf
